# Supplementary material for: Silver Nanoflakes-Enhanced Anisotropic Hybrid Composites for Integratable Pressure Sensors
Source: Nanomaterials (Basel). 2022 Nov 16;12(22):4018. doi: 10.3390/nano12224018 (PMC9698126; doi:10.3390/nano12224018)
Supplement: Supplementary file 1 [file nanomaterials-12-04018-s001.zip]

Archive with 2 entries (2 files):
- Real-time monitoring of several pressure signals.mp4
- Supplymentary.pdf
